# Supplementary material for: Preparation of Spherical Cellulose Nanocrystals from Microcrystalline Cellulose by Mixed Acid Hydrolysis with Different Pretreatment Routes
Source: Int J Mol Sci. 2022 Sep 15;23(18):10764. doi: 10.3390/ijms231810764 (PMC9502823; doi:10.3390/ijms231810764)
Supplement: Supplementary file 1 [file ijms-23-10764-s001.zip]

Archive with 1 entries (1 files):
- ijms-1878136-supplementary.pdf
